# Supplementary material for: Molecular and structural basis of the chromatin remodeling activity by Arabidopsis DDM1
Source: Nat Commun. 2024 Jul 11;15:5187. doi: 10.1038/s41467-024-49465-w (PMC11239853; doi:10.1038/s41467-024-49465-w)
Supplement: Supplementary file 4 — Source Data [file 41467_2024_49465_MOESM4_ESM.xlsx]

## Sheet: Figure 4c and 4d
Source Data for Figure 4c and 4d. Native-PAGE analyses of the restriction enzyme susceptibility assays with MspI.The ratios of digested band are calculated. Means of five independent experiments with error bars representing SD are presented. Uncropped and unprocessed gel images including 20 bp DNA ladder for all five experiments are shown. Red dashed box indicates the region shown in Figure 4d.
Figure 4c and 4d
signal intensity in each sample							average and stdev
		lane 1	lane 2	lane 3	lane 4			lane 1	lane 2	lane 3	lane 4
		-ADP	-ADP	+ADP	+ADP			-ADP	-ADP	+ADP	+ADP
		-DDM1	+DDM1	-DDM1	+DDM1			-DDM1	+DDM1	-DDM1	+DDM1
Data 1	undigested	58500062	58857405	60202052	63647396		Data 1	4.72125	5.4903	4.83166	6.08586
	digested	2898796	3419173	3056432	4124505		Data 2	3.83081	5.30615	4.48028	5.09636
	ratio of digested	4.72125	5.4903	4.83166	6.08586		Data 3	4.39693	6.18669	4.549	6.13347
Data 2	undigested	58703293	58752947	60762309	59002073		Data 4	4.78591	5.69518	4.74894	6.02552
	digested	2338389	3292208	2850011	3168432		Data 5	5.6458	7.62815	6.83738	8.82724
	ratio of digested	3.83081	5.30615	4.48028	5.09636		average	4.67614	6.06129	5.08945	6.43369
Data 3	undigested	55897703	53430060	56541116	56706406		stdev	0.660847	0.935557	0.987528	1.40492
	digested	2570817	3523541	2694633	3705334		p-value	0.0044		0.004
	ratio of digested	4.39693	6.18669	4.549	6.13347
Data 4	undigested	63112336	58405490	60687713	63766076
	digested	3172321	3527179	3025709	4088597
	ratio of digested	4.78591	5.69518	4.74894	6.02552
Data 5	undigested	65641727	60821406	62552240	63373041
	digested	3927754	5022684	4590827	6135702
	ratio of digested	5.6458	7.62815	6.83738	8.82724

## Sheet: Figure 4f and 4g
Source Data for Figure 4f and 4g. Native-PAGE analyses of the restriction enzyme susceptibility assays with RsaI.The ratios of digested band are calculated. Means of five independent experiments with error bars representing SD are presented. Uncropped and unprocessed gel images including 20 bp DNA ladder for all five experiments are shown. Red dashed box indicates the region shown in Figure 4g.
Figure 4f and 4g
signal intensity in each sample							average and stdev
		lane 1	lane 2	lane 3	lane 4			lane 1	lane 2	lane 3	lane 4
		-ADP	-ADP	+ADP	+ADP			-ADP	-ADP	+ADP	+ADP
		-DDM1	+DDM1	-DDM1	+DDM1			-DDM1	+DDM1	-DDM1	+DDM1
Data 1	undigested	49699765	52037449	56314309	60171719		Data 1	4.39437	4.22365	3.83074	3.5436
	digested	2284377	2294807	2243184	2210580		Data 2	3.90687	3.92735	3.7074	3.64719
	ratio of digested	4.39437	4.22365	3.83074	3.5436		Data 3	4.37589	5.16273	4.11502	3.92686
Data 2	undigested	60453414	60336130	61674151	65477932		Data 4	3.88464	4.67644	4.68585	4.45243
	digested	2361836	2369611	2286507	2388106		Data 5	4.09701	4.28701	4.73078	4.83285
	ratio of digested	3.90687	3.92735	3.7074	3.64719		average	4.13176	4.45544	4.21396	4.08059
Data 3	undigested	51808611	51812278	55289674	55916632		stdev	0.245671	0.47699	0.475141	0.548632
	digested	2370835	2820548	2372823	2285518		p-value	0.1783		0.1286
	ratio of digested	4.37589	5.16273	4.11502	3.92686
Data 4	undigested	47770271	46708878	52575610	53226056
	digested	1930705	2291473	2584729	2480286
	ratio of digested	3.88464	4.67644	4.68585	4.45243
Data 5	undigested	55946648	57711362	55783618	57598829
	digested	2390063	2584909	2770047	2925030
	ratio of digested	4.09701	4.28701	4.73078	4.83285

## Sheet: Figure 5b
Source Data for Figure 5b. The results of FRET assay. Means of four independent experiments are presented.
Figure 5b
Fluorescence signals
		molar ratio relative to nucleosome	Data 1	Data 2	Data 3	Data 4
		0	17527	18020	17668	17083
		1	17746	18226	17737	17068
		2	18237	18504	17904	17658
		4	18405	18831	18619	17645
		8	19137	19742	19170	18988
		16	21470	21184	20677	20230

## Sheet: Figure 7a and 7b
Source Data for Figure 7a and 7b. Native-PAGE analyses of the nucleosome sliding assays.The ratios of bands corresponding remodeled nucleosomes are calculated. Means of three independent experiments with error bars representing SD are presented. The efficiency of the remodeled nucleosome was calculated by the ratio of the intensity of each band and normalized to the ratio obtained at 0 min. Uncro…
Figure 7a and 7b
signal intensity in each sample													average and stdev
		lane 1	lane 2	lane 3	lane 4	lane 5	lane 6	lane 7	lane 8	lane 9	lane 10
		H2A					H2A.W								0	5	10	30	60	min
		0	5	10	30	60	0	5	10	30	60	min	H2A	average	0	4.64879	8.22512	19.3036	25.1653
Data 1	remodeled nuc.	5542070	9920742	13187686	23512273	27690088	4311119	8092320	11286362	18758556	24112975			stdev	0	1.06051	1.41587	2.35091	1.80901
	unremodeled nuc.	81385906	78487703	74130271	63120183	58813459	70805582	70403327	70236174	59968684	58242140		H2A.W	average	0	5.14352	9.80911	19.9819	25.5515
	ratio of remodeled nuc.	6.37547	11.2215	15.1031	27.1403	32.0103	5.73923	10.3093	13.8445	23.8273	29.2793			stdev	0	0.829764	1.8014	1.80715	1.75107
	normalized ratio of remodeled nuc.	0	4.84601	8.72759	20.7648	25.6349	0	4.57003	8.10524	18.088	23.54
Data 2	remodeled nuc.	5486316	9637809	13120672	22533209	29260288	5444449	9066823	12454589	21217928	28250464
	unremodeled nuc.	69512583	65004284	65746419	58319192	56778229	58646225	59308002	56269125	52802152	51937259
	ratio of remodeled nuc.	7.3152	12.912	16.6364	27.8696	34.0084	8.49492	13.2605	18.1227	28.6651	35.2304
	normalized ratio of remodeled nuc.	0	5.59683	9.32124	20.5544	26.6932	0	4.76555	9.62778	20.1702	26.7355
Data 3	remodeled nuc.	6671301	9934982	12552091	22307000	28831209	5742960	10615546	14951370	23642648	28805204
	unremodeled nuc.	80625254	79202995	75417586	69741852	64746625	63637984	63245056	59911238	55258120	54311345
	ratio of remodeled nuc.	7.64211	11.1456	14.2687	24.2339	30.8099	8.27743	14.3724	19.9717	29.965	34.6564
	normalized ratio of remodeled nuc.	0	3.50351	6.62654	16.5918	23.1678	0	6.09498	11.6943	21.6876	26.379

## Sheet: Figure 7d and 7e
Source Data for Figure 7d and 7e. Native-PAGE analyses of the nucleosome sliding assays.The ratios of bands corresponding remodeled nucleosomes are calculated. Means of three independent experiments with error bars representing SD are presented. The efficiency of the remodeled nucleosome was calculated by the ratio of the intensity of each band and normalized to the ratio obtained at 0 min. Uncro…
Figure 7d and 7e
signal intensity in each sample													average and stdev
		lane 1	lane 2	lane 3	lane 4	lane 5	lane 6	lane 7	lane 8	lane 9	lane 10
		H2A.W					H2A.W-tlH4								0	5	10	30	60	min
		0	5	10	30	60	0	5	10	30	60	min	H2A.W	average	0	2.66678	6.18676	15.8959	25.0554
Data 1	remodeled nuc.	2471570	4009014	5820077	10520078	14398300	1748011	2074057	2567419	3548453	5337678			stdev	0	0.279812	0.131727	0.500733	0.476363
	unremodeled nuc.	46985084	46557419	45551136	40028940	34389682	62250112	62154147	62351068	60387513	59636136		H2A.W-tlH4	average	0	0.596619	1.27034	2.63391	4.83228
	ratio of remodeled nuc.	4.99745	7.92821	11.3295	20.8116	29.512	2.73135	3.2292	3.95483	5.55001	8.21512			stdev	0	0.135428	0.0480634	0.472736	0.818094
	normalized ratio of remodeled nuc.	0	2.93077	6.33201	15.8142	24.5145	0	0.497852	1.22349	2.81866	5.48377
Data 2	remodeled nuc.	2647875	3612501	5448104	9692373	12695735	1365222	1860751	2221427	3289619	4466662
	unremodeled nuc.	39626379	38213289	38706905	33012680	27383942	58458502	59487916	59457400	59150494	56048910
	ratio of remodeled nuc.	6.26356	8.63702	12.3386	22.6961	31.6762	2.28207	3.03307	3.6016	5.26844	7.38101
	normalized ratio of remodeled nuc.	0	2.37345	6.07502	16.4325	25.4127	0	0.751	1.31953	2.98636	5.09894
Data 3	remodeled nuc.	2357785	3773153	5566321	9860952	14353834	2004625	2423159	2915998	3583460	4995182
	unremodeled nuc.	45364345	45634515	44608258	38520300	33207665	69852865	70328499	68946801	69751656	69516957
	ratio of remodeled nuc.	4.94065	7.63678	11.0939	20.3818	30.1795	2.78972	3.33073	4.05773	4.88642	6.70385
	normalized ratio of remodeled nuc.	0	2.69612	6.15325	15.4411	25.2389	0	0.541004	1.26801	2.09669	3.91413

## Sheet: Supplementary Figure 1b and 1c
Source Data for Supplementary Figure 1b and 1c. Uncropped and unprocessed gel images for Native-PAGE and SDS-PAGE analyses of the nucleosomes containing H2A and H2A.W. Red dashed boxes indicate the regions shown in Supplementary Figure 1b and 1c.

## Sheet: Supplementary Figure 9c
Source Data for Supplementary Figure 9c. Uncropped and unprocessed gel images for Native-PAGE analysis for the disruption of nucleosomes by NaCl. Red dashed box indicates the region shown in Supplementary Figure 9c.

## Sheet: Supplementary Figure 9d
Source Data for Supplementary Figure 9d. The results of FRET assay. Means of four independent experiments are presented.
Supplementary Figure 9d
Fluorescence signals		buffer
	NaCl, mM	Data 1	Data 2	Data 3	Data 4
	0	100	111	119	120
	37.5	113	104	119	115
	75	110	99	120	148
	150	109	95	124	123
	300	105	106	119	176
	600	117	109	132	116
	1200	118	107	121	144
		DNA
	NaCl, mM	Data 1	Data 2	Data 3	Data 4
	0	66236	67379	67965	64017
	37.5	69154	68189	71207	65070
	75	69508	70042	70640	66924
	150	71619	73865	73164	69799
	300	74418	76210	75742	71937
	600	79209	78585	76922	75960
	1200	78267	78404	75747	75421
		nucleosome
	NaCl, mM	Data 1	Data 2	Data 3	Data 4
	0	14422	15655	17369	17517
	37.5	16971	17939	18321	18120
	75	17654	18455	18304	17761
	150	19110	19241	18797	16894
	300	22005	21551	21273	19254
	600	57626	58550	53293	51727
	1200	73974	69886	69473	61588

## Sheet: Supplementary Figure 11b-d
Source Data for Supplementary Figure 11b-d. Uncropped and unprocessed gel images for Native-PAGE and SDS-PAGE analyses of the nucleosomes containing H2A and H2A.W, and EMSA assay. Red dashed boxes indicate the regions shown in Supplementary Figure 11b-d.

## Sheet: Supplementary Figure 12
Source Data for Supplementary Figure 12. The results of ATPase assay. Means of four independent experiments are presented. The ATPase activity was calculated by the ratio of the optical density values at 600 nm and normalized to the value obtained at 0 min.
normalized intensity in each sample
	DDM1				DNA + DDM1				H2A nuc. + DDM1				H2A.W nuc. + DDM1
min	Data 1	Data 2	Data 3	Data 4	Data 1	Data 2	Data 3	Data 4	Data 1	Data 2	Data 3	Data 4	Data 1	Data 2	Data 3	Data 4
0	0	0	0	0	0	0	0	0	0	0	0	0	0	0	0	0
5	0.018	0.028	0.014	0.019	0.129	0.172	0.164	0.137	0.174	0.212	0.21	0.176	0.155	0.189	0.197	0.143
15	0.053	0.018	0.015	0.018	0.243	0.375	0.377	0.289	0.397	0.463	0.498	0.343	0.355	0.459	0.47	0.354
30	0.03	0.026	0.011	0.017	0.304	0.446	0.553	0.348	0.498	0.622	0.554	0.524	0.504	0.713	0.636	0.457
45	0.021	0.031	-0.002	0.022	0.392	0.518	0.573	0.385	0.617	0.712	0.667	0.648	0.684	0.823	0.751	0.579
average and stdev
	DDM1		DNA + DDM1		H2A nuc. + DDM1		H2A.W nuc. + DDM1
min	average	stdev	average	stdev	average	stdev	average	stdev
0	0	0	0	0	0	0	0	0
5	0.01975	0.00590903	0.1505	0.0207284	0.193	0.0208167	0.171	0.0260768
15	0.026	0.0180555	0.321	0.0662319	0.42525	0.0689946	0.4095	0.0636684
30	0.021	0.00860233	0.41275	0.110747	0.5495	0.0534759	0.5775	0.117905
45	0.018	0.0140712	0.467	0.0934273	0.661	0.0397576	0.70925	0.103738

[truncated: 1 more sheets: Supplementary Figure 14]
